# Supplementary material for: Functional Analysis of Alkaline Phosphatase in Whitefly Bemisia tabaci (Middle East Asia Minor 1 and Mediterranean) on Different Host Plants
Source: Genes (Basel). 2021 Mar 29;12(4):497. doi: 10.3390/genes12040497 (PMC8065556; doi:10.3390/genes12040497)
Supplement: Supplementary file 1 [file genes-12-00497-s001.zip]

Archive with 2 entries (2 files):
- Supplementary figures_HWH_24032021.docx
- Supplementary tables_WHH_24032021.xlsx
