# Supplementary material for: Functional Analysis of Alkaline Phosphatase in Whitefly Bemisia tabaci (Middle East Asia Minor 1 and Mediterranean) on Different Host Plants
Source: Genes (Basel). 2021 Mar 29;12(4):497. doi: 10.3390/genes12040497 (PMC8065556; doi:10.3390/genes12040497)
Supplement: Supplementary file 1 [file genes-12-00497-s001.zip › Supplementary tables_WHH_24032021.xlsx]

## Sheet: Sheet1
Table S1. The Genebank accession numbers of query ALP proteins used in this study
Species	Protein name	Accession no.
Aedes aegypti	AaALP1	XP_001663478
	AaALP2	AAEL014601
	AaALP3	XP_001648006
	AaALP4	AAEL003313
	AaALP5	XP_001663535
Drosophila melanogaster	DmALP1	CAA67052
	DmALP2	AAF53795
	DmALP3	AAF50764
	DmALP4	AAF57106
	DmALP5	AAF51724
	DmALP6	AAF48480
	DmALP7	AAF54384
	DmALP8	AAF58927
	DmALP9	AAF55830
	DmALP10	AAF50765
	DmALP11	AAF46821
	DmALP12	AAF46820
	DmALP13	AAF46819
	DmALP14	NP733413
	DmALP15	AAF54492
Bombyx mori	BmoALP1	BAH95821
	BmoALP2	BAH95822
	BmoALP3	BAG41975
	BmoALP4	BAA34926
Heliothis virescens	HvALP1	ABR88230
	HvALP2	ACP39715
	HvALP3	ACP39714
	HvALP4	ACP39713
	HvALP5	ACP39712
Tribolium castaneum	TcALP1	XP975050
	TcALP2	XP971418
	TcALP3	XP973094
Nilaparvata lugens	NlALP1	ACN29682
	NlALP2	ACN29683
Acyrthosiphon pisum	ApALP1	XP_001943259
	ApALP2	XP_001943535
	ApALP3	XP_001943536
	ApALP4	XP_001943482
	ApALP5	XP_001944129
Nasonia vitripennis	NvALP1	XP_001600930
	NvALP2	XP_001603241
Apis mellifera	AmALP1	XP_393873
	AmALP2	XP_394009
	AmALP3	XP_624078
Table S2 Primers in this study, related to materials and methods.
BtALP1-B_F	ACAGGCCGGCGACTCGATTC
BtALP1-B_R	TTCACCGGCAACCACGTCGT
BtALP2-B_F	GTGCCGATCCCGTCCACTCC
BtALP2-B_R	CTAGAGCGACGGCGGGGAAC
BtALP3-B_F	GGGATGCTGGGTGTCGGACC
BtALP3-B_R	CAGCATCCGACTCCCAGCCC
BtALP4-B_F	CCTCCTGACGGGCGTCTTCG
BtALP4-B_R	TGCAGAGGATTCCGGCCAGC
BtALP5-B_F	GGCAGCGGCAAGGATCCTCA
BtALP5-B_R	AGCTCGACAATCACCCCGCC
BtALP1-Q_F	TCATCCGCGGCCAGCTCTTC
BtALP1-Q_R	AACGCAAAAACCCGCCGGAG
BtALP2-Q_F	ATGGTGGCCATGCGCGAGAT
BtALP2-Q_R	TGAGCTCCGGGGCCATATGC
BtALP3-Q_F	TGGTCGAGGGAGGAAAGATTGA
BtALP3-Q_R	CCGCCTGTTTCATGGTCGGC
BtALP4-Q_F	CGTGGGGGACGGAATGGGAC
BtALP4-Q_R	CCCGGCCGTCTCGTAGTTCG
BtALP5-Q_F	TCGCTACCCACCCCGCTACT
BtALP5-Q_R	GCGTCGTCCTCCCAGTAGCG
BtALP6-Q_F	GGGATGCTGGGTGTCGGACC
BtALP6-Q_R	CAGCATCCGACTCCCAGCCC
BtALP7-Q_F	GGAAGAAGCCGCGCTACCGA
BtALP7-Q_R	CTAAGGCCCCAGACGACGGC
BtALP8-Q_F	CACCCGCTTCGATCTCGCCA
BtALP8-Q_R	CGGCCCATGACCAACGGGAT
BtALP9-Q_F	GGGGTGATTGTCGAGCCGCT
BtALP9-Q_R	CCGCTGGGATGGCCGAATCA
